# Supplementary material for: Genetic Diversity Analysis of Risk Variants Associated with Bone and Cartilage Metabolism in Nine Mexican Subpopulations
Source: Biomedicines. 2026 Jun 29;14(7):1470. doi: 10.3390/biomedicines14071470 (PMC13405977; doi:10.3390/biomedicines14071470)
Supplement: Supplementary file 1 [file biomedicines-14-01470-s001.zip]

Archive with 1 entries (1 files):
- biomedicines-4299598-supplementary.pdf
